# Supplementary material for: Surface settlement induced by frictional force of epb shield tunneling in sandy gravels
Source: PLoS One. 2024 Sep 10;19(9):e0310111. doi: 10.1371/journal.pone.0310111 (PMC11386468; doi:10.1371/journal.pone.0310111)
Supplement: S1 Data — (XLSX) [file pone.0310111.s001.xlsx]

## Sheet: Relevant Data1
Measured Settlement	Predicted Settlement	Measured Settlement	Predicted Settlement
mm	mm	mm	mm
Equation (15): RMSE = 3.07 mm	Equation (15): RMSE = 3.07 mm	Peck's Formula: RMSE = 5.03 mm	Peck's Formula: RMSE = 5.03 mm
4.68688	5.37224	4.68688	13.4658
10.2916	8.94568	10.2916	10.7844
4.50031	6.83976	4.50031	9.47529
3.54182	6.90486	3.54182	9.2037
5.91	7.72613	5.91	9.50554
4.71652	7.04755	4.71652	10.1654
10.4582	9.41565	10.4582	10.4593
10.1022	9.82123	10.1022	9.69664
8.29281	9.71728	8.29281	9.3458
7.07188	9.08737	7.07188	9.25649
5.61182	9.97438	5.61182	9.91288
4.9537	9.52992	4.9537	12.5908
5.26688	8.91945	5.26688	9.38484
4.92321	9.92009	4.92321	9.7273
10.7361	9.66993	10.7361	10.0735
6.32567	10.9671	6.32567	10.1674
14.0672	10.2245	14.0672	10.2515
15.0719	13.7916	15.0719	10.6584
20.1156	13.1877	20.1156	11.92
12.8688	11.6216	12.8688	14.7761
9.04844	12.365	9.04844	9.3854
9.19161	10.6518	9.19161	9.74711
18.532	12.0387	18.532	10.1963
15.54	11.3023	15.54	10.2619
15.8069	11.876	15.8069	10.5897
10.1571	12.9147	10.1571	12.3809
7.56452	8.31985	7.56452	11.0749
4.61871	4.90552	4.61871	9.45678
3.35469	2.95082	3.35469	9.34111
4.66516	7.7314	4.66516	9.50585
7.41515	8.38777	7.41515	9.99485
10.3722	6.48362	10.3722	11.7182
7.84032	4.03264	7.84032	13.8643
5	3.15439	5	10.9073
5.06438	2.61853	5.06438	9.47988
2.19387	2.08444	2.19387	9.18582
2.19156	2.13054	2.19156	9.47307
2.73219	6.17125	2.73219	9.77934
1.81097	5.66347	1.81097	10.1073
4.41184	2.78237	4.41184	11.3833

## Sheet: Relevant Data2
beta_h for	mu=0.25																beta_h for	mu=0.5
h	L=6m	L=7m	L=8m	L=9m	L=10m	L=11m	h	L=6m (Wei & Xu, 2005)	h	L=8.4m (Tang et al., 2010)		L=11m (Gou, 2022)					h	L=6m	L=7m	L=8m	L=9m	L=10m	L=11m		h	L=8m (Wei et al. 2006)
9	-0.796206	-0.958902	-1.10671	-1.23792	-1.35228	-1.45037	9.1	-0.782718	16.1	-0.558938	21.39	-0.5475					9	-1.15871	-1.42458	-1.67993	-1.92124	-2.1469	-2.35645		15	-0.790467
10	-0.691957	-0.848551	-0.995523	-1.13015	-1.25116	-1.35828											10	-0.988877	-1.23361	-1.47371	-1.70485	-1.92448	-2.13131
11	-0.602585	-0.749999	-0.892169	-1.02584	-1.14909	-1.26099											11	-0.850013	-1.07329	-1.29654	-1.51513	-1.72599	-1.92723
12	-0.526921	-0.663868	-0.798984	-0.928865	-1.05122	-1.16467											12	-0.736139	-0.938866	-1.14498	-1.3499	-1.55033	-1.74402
13	-0.463103	-0.589356	-0.716328	-0.840699	-0.960043	-1.07271											13	-0.64224	-0.825949	-1.01544	-1.20641	-1.39557	-1.58049
14	-0.409228	-0.52515	-0.643629	-0.761561	-0.876537	-0.986784											14	-0.564281	-0.730736	-0.904582	-1.0819	-1.25952	-1.43502
15	-0.363594	-0.469844	-0.57993	-0.691031	-0.800846	-0.907586											15	-0.499077	-0.650061	-0.809447	-0.973733	-1.13998	-1.30581
16	-0.32476	-0.422119	-0.524173	-0.628398	-0.732655	-0.835207											16	-0.444134	-0.581334	-0.727512	-0.879579	-1.03485	-1.19109
17	-0.291537	-0.380814	-0.47533	-0.572852	-0.671428	-0.769411											17	-0.397499	-0.522456	-0.656657	-0.797396	-0.942257	-1.08916
18	-0.262959	-0.344933	-0.432462	-0.523584	-0.616535	-0.709783											18	-0.357636	-0.471731	-0.595117	-0.725433	-0.860522	-0.998476
19	-0.238239	-0.313639	-0.394743	-0.479834	-0.567332	-0.655831											19	-0.323335	-0.427789	-0.541429	-0.662203	-0.788193	-0.917667
20	-0.216743	-0.28623	-0.361454	-0.440916	-0.523204	-0.607038											20	-0.293636	-0.38952	-0.494386	-0.606448	-0.72401	-0.845508
21	-0.197951	-0.262123	-0.331983	-0.406219	-0.483579	-0.562902											21	-0.267769	-0.356021	-0.452986	-0.557109	-0.666892	-0.780928
22	-0.181443	-0.240832	-0.305804	-0.37521	-0.44794	-0.522946											22	-0.245116	-0.326556	-0.416399	-0.513292	-0.61591	-0.722993
